# Supplementary material for: Assessing biomarker trajectories for mortality risk in peritoneal dialysis: A focus on multivariate joint modeling
Source: PLoS One. 2025 Jul 28;20(7):e0320385. doi: 10.1371/journal.pone.0320385 (PMC12303332; doi:10.1371/journal.pone.0320385)
Supplement: S1 File — Analysis code has been included in the supplementary materials. Additionally, all code is freely accessible via GitHub at https://github.com/basolmerve/MultivariateJM_Supplementary. (ZIP) [file pone.0320385.s001.zip]

Archive with 17 entries (13 files):
- MultivariateJM_Supplementary-main/
- MultivariateJM_Supplementary-main/.gitignore
- MultivariateJM_Supplementary-main/LICENSE
- MultivariateJM_Supplementary-main/MJM_Analizler.Rproj
- MultivariateJM_Supplementary-main/R/
- MultivariateJM_Supplementary-main/R/figures.R
- MultivariateJM_Supplementary-main/R/fitted_models.R
- MultivariateJM_Supplementary-main/README.md
- MultivariateJM_Supplementary-main/data/
- MultivariateJM_Supplementary-main/data/AUC_data.txt
- MultivariateJM_Supplementary-main/figure/
- MultivariateJM_Supplementary-main/figure/AUCPlots.eps
- MultivariateJM_Supplementary-main/figure/AUCPlots.pdf
- MultivariateJM_Supplementary-main/figure/dynPred.eps
- MultivariateJM_Supplementary-main/figure/dynPred.pdf
- MultivariateJM_Supplementary-main/figure/fig1.eps
- MultivariateJM_Supplementary-main/figure/fig1.pdf
